# Supplementary material for: Stakeholders’ Perspectives Regarding Supply Chain System of Pharmaceuticals and Vaccines in Pakistan: A Qualitative Study
Source: Healthcare (Basel). 2022 Sep 10;10(9):1738. doi: 10.3390/healthcare10091738 (PMC9498743; doi:10.3390/healthcare10091738)
Supplement: Supplementary file 1 [file healthcare-10-01738-s001.zip]

Archive with 1 entries (1 files):
- healthcare-1848311-supplementary.pdf
